# Supplementary material for: Computational Disorder Analysis in Ethylene Response Factors Uncovers Binding Motifs Critical to Their Diverse Functions
Source: Int J Mol Sci. 2019 Dec 20;21(1):74. doi: 10.3390/ijms21010074 (PMC6981732; doi:10.3390/ijms21010074)
Supplement: Supplementary file 1 [file ijms-21-00074-s001.zip]

Archive with 8 entries (7 files):
- ijms-650542-supplementary-XML/
- ijms-650542-supplementary-XML/Figure S1.pdf
- ijms-650542-supplementary-XML/Figure S2.pdf
- ijms-650542-supplementary-XML/Figure S3.pdf
- ijms-650542-supplementary-XML/Supplemental File Legends.pdf
- ijms-650542-supplementary-XML/Supplementary File S1.pdf
- ijms-650542-supplementary-XML/Supplementary Table S1.pdf
- ijms-650542-supplementary-XML/Supplementary Table S2.pdf
